# Supplementary material for: Recycling polyolefin plastic waste at short contact times via rapid joule heating
Source: Nat Commun. 2024 Jul 5;15:5662. doi: 10.1038/s41467-024-50035-3 (PMC11226686; doi:10.1038/s41467-024-50035-3)
Supplement: Supplementary file 3 — Source Data [file 41467_2024_50035_MOESM3_ESM.xlsx]

## Sheet: Figure 2a
Voltage	Product Fraction of Extractables (%)						LDPE Conversion (%)
	C1	C2	C3	C4	C5-C7	C8+
32 V							65
42 V							90
32 V	0.27772	6.23255	26.7675	38.1	26.0658	2.5565	87.5
36 V	0.19147	8.46397	32.536	32.3585	25.5	0.95	99
42 V	0.47139	9.22307	35.4532	28.8265	25.4123	0.61351	100

## Sheet: Figure 2b
No of Pulses	Product Fraction of Extractables (%)						LDPE Conversion (%)
	C1	C2	C3	C4	C5-C7	C8+
1							3.875
3	0.9862	3.68572	26.9281	27.8549	31.3664	9.17863	25.75
5	0.21764	5.75452	30.2489	27.8584	31.6515	4.26902	73.48
8	0.28547	6.92861	33.2142	28.4777	28.2898	2.80418	91.67
10	0.47139	9.22307	35.4532	28.8265	25.4123	0.61351	97.1

## Sheet: Figure 2c
Polymer-to-Catalyst Ratio	Product Fraction of Extractables (%)						LDPE Conversion (%)
	C1	C2	C3	C4	C5-C7	C8+
1.25	0.3823	9.3613	38.2525	31.9705	19.1254	0.90809	100
2.5	0.35146	8.16583	37.8733	32.1155	21.0642	0.42975	96.24
7	0.67607	7.72324	37.1276	32.544	21.3887	0.54044	96
14	1.00716	7.33436	37.9923	31.1088	21.3622	1.1951	92
20	0.98674	6.93346	35.9187	31.3469	22.6637	2.1505	91

## Sheet: Figure 2d
Raman Shift (cm-1)	Intensity
	1.25	2.5	7	14	20
103.197	-37.0366	-33.2583	-37.0923	-27.3877	-10.144
107.889	-33.8825	-10.3857	-33.8499	-6.63355	8.24085
112.582	-32.302	1.45787	-32.1344	2.87434	13.4233
117.275	-15.5191	-11.7482	-21.3995	4.51381	-16.1223
121.967	-7.95225	-16.4989	-12.2186	14.779	-22.5516
126.66	-7.61473	-22.8591	-11.4336	7.35633	-25.7783
131.352	-5.82727	-29.3207	-12.6992	-0.36239	-26.4032
136.045	-5.31025	-26.048	-15.3737	-1.89689	-19.102
140.738	-7.61385	-19.6582	-21.231	-9.5724	-8.81483
145.43	-11.365	-16.4539	-26.2566	-19.7407	-0.19246
150.123	-11.7658	-13.8298	-30.4613	-28.1425	-4.29059
154.815	-12.7073	-11.9098	-34.515	-27.7499	-2.95346
159.508	-14.7183	-6.809	-36.8139	-27.9823	-3.14562
164.201	-16.553	-4.38909	-35.7983	-27.4068	-3.5776
168.893	-17.6194	-3.48429	-33.2097	-29.8293	-9.05771
173.586	-16.1445	-2.7076	-33.518	-28.5472	-13.2359
178.278	-19.5305	-2.26684	-32.5822	-25.8256	-16.08
182.971	-21.4647	2.07079	-31.4193	-21.9472	-19.9338
187.663	-21.7833	2.46911	-29.3219	-20.511	-22.3844
192.356	-18.1581	-5.48606	-26.86	-18.8741	-25.6039
197.049	-14.3677	-13.4465	-25.5425	-17.8859	-28.8009
201.741	-13.1781	-19.5458	-25.6037	-15.3112	-24.8227
206.434	-10.8944	-20.5254	-26.5735	-14.7848	-23.9024
211.126	-6.77924	-20.9591	-25.7828	-11.3267	-24.4047
215.819	-0.45063	-21.0465	-25.9653	-8.63812	-27.2711
220.512	-0.04635	-17.5777	-24.84	-4.298	-25.3112
225.204	-5.87881	-16.357	-21.2212	0.03511	-26.7302
229.897	-9.76328	-8.49838	-15.1272	4.00027	-26.2176
234.589	-13.5462	-5.71325	-7.26725	11.0728	-19.2508
239.282	-16.3838	-4.26188	4.13737	16.9533	-11.0114
243.975	-15.2463	0.25837	8.96117	17.1915	-4.74719
248.667	-13.4656	6.21487	15.2295	21.6307	2.19679
253.36	-13.0774	10.8538	26.1795	25.9073	5.32888
258.052	-5.6269	15.1024	32.5927	30.8422	11.6718
262.745	6.88425	20.8534	38.2538	31.5656	19.2729
267.438	20.6634	27.1999	47.1517	36.8096	26.9595
272.13	29.1924	32.302	52.075	40.5528	32.6131
276.823	34.6373	37.9768	57.9355	45.9124	39.4406
281.515	36.9519	39.6555	60.9967	53.6528	47.6042
286.208	36.8023	44.1672	60.1975	59.4147	49.2681
290.901	38.5166	50.4247	52.7403	64.1052	44.8627
295.593	37.2852	51.7922	50.6656	70.9123	40.1135
300.286	31.4444	46.9238	50.0986	73.9296	31.9811
304.978	26.8404	41.7054	44.3742	72.2003	30.5512
309.671	23.4529	37.9548	39.9176	60.9805	31.6257
314.363	27.1191	33.3856	38.3158	61.8532	29.5696
319.056	31.6084	34.3285	37.0724	55.2098	32.5948
323.749	35.2481	38.0076	36.6456	54.7615	43.5276
328.441	47.0173	43.84	40.4446	65.9147	54.5549
333.134	67.2832	59.2359	48.0057	84.7707	69.6448
337.826	90.1022	81.3965	63.7233	111.034	80.692
342.519	120.251	102.897	82.4403	135.358	97.6546
347.212	141.253	125.291	103.672	157.037	112.974
351.904	160.822	145.643	120.147	175.033	126.149
356.597	181.616	167.293	138.458	199.836	140.359
361.289	204.493	190.08	157.801	222.739	147.329
365.982	220.221	210.998	170.515	224.737	151.124
370.675	224.365	221.636	174.838	225.179	153.604
375.367	220.91	220.903	173.329	223.584	151.392
380.06	212.203	213.41	163.273	215.626	145.422
384.752	192.793	194.746	148.546	199.724	130.442
389.445	168.197	166.346	126.287	172.654	118.941
394.137	134.131	136.695	102.684	148.78	95.8243
398.83	106.196	107.702	78.2429	130.586	68.6534
403.523	83.1263	85.7057	60.709	117.079	51.553
408.215	67.1921	67.9077	48.752	102.022	33.8031
412.908	55.7783	55.7393	42.1908	90.3827	18.571
417.6	43.6662	45.7953	38.2031	88.1101	6.89125
422.293	37.0814	39.5729	31.3735	86.4653	-1.19282
426.986	32.4741	31.3717	29.4138	83.171	-2.63718
431.678	29.97	22.6122	24.5418	75.9387	1.2851
436.371	23.586	16.8019	13.3547	73.7208	2.00126
441.063	12.8223	10.5558	2.70003	71.0296	-5.17766
445.756	5.15915	5.94919	-6.69582	65.2286	-10.0625
450.449	-5.30371	3.40935	-14.4714	57.0944	-8.69313
455.141	-12.2995	-3.53602	-18.1044	55.7523	-5.99215
459.834	-16.1809	-5.79875	-17.7068	57.1591	-9.01389
464.526	-27.2241	-8.83401	-20.8334	53.2534	-13.7415
469.219	-23.7774	-13.6134	-21.6656	44.5568	-19.5411
473.911	-24.4678	-19.6891	-17.4913	36.7968	-21.8157
478.604	-18.0449	-23.196	-19.7633	24.9814	-22.4815
483.297	-12.3056	-24.7897	-20.283	18.1401	-25.4061
487.989	-14.4115	-24.0978	-19.3297	10.042	-32.8198
492.682	-13.0445	-22.5023	-19.6345	6.315	-36.1856
497.374	-11.9823	-18.1702	-18.1285	4.11794	-39.1379
502.067	-7.96035	-12.825	-14.0312	3.45473	-37.511
506.76	-2.8682	-3.37323	-15.1769	4.23517	-39.9561
511.452	-1.99211	-2.37857	-17.4089	-0.35679	-41.4287
516.145	3.63785	-6.5045	-13.464	-3.97089	-38.6533
520.837	2.22156	-7.76274	-11.651	-1.89222	-32.099
525.53	5.68438	-8.86614	-12.0903	-7.7295	-26.4717
530.222	10.9156	-9.37399	-12.6696	-15.1718	-20.4135
534.915	8.87034	-10.4322	-15.2003	-18.9195	-19.2785
539.608	4.70558	-17.713	-16.981	-22.1412	-21.6849
544.3	0.27173	-17.306	-16.5365	-22.3251	-24.7433
548.993	-6.5059	-8.92122	-16.6926	-21.5511	-28.7324
553.686	-7.81331	-4.18942	-18.5551	-19.2373	-31.4513
558.378	-10.9533	-9.05194	-18.8254	-18.9328	-34.8491
563.071	-15.154	-11.9633	-13.3245	-22.1175	-30.6658
567.763	-18.4712	-9.48163	-14.8319	-19.9748	-23.1191
572.456	-18.2056	-9.27087	-13.7827	-22.2655	-18.2549
577.148	-15.3989	-5.67599	-20.9279	-18.1669	-12.7418
581.841	-14.1475	-7.6369	-21.4224	-19.8846	-10.1708
586.534	-12.9665	-7.19439	-17.8861	-25.44	-16.1335
591.226	-15.6485	-2.36364	-11.8696	-20.2204	-16.391
595.919	-16.4439	7.33117	-7.09209	-17.9386	-24.6464
600.611	-10.4814	8.03313	-3.71724	-18.945	-26.4078
605.304	-10.4635	3.25685	-1.61612	-17.4166	-29.95
609.997	-9.41879	-1.62493	2.01818	-21.7805	-30.8986
614.689	-9.25916	-7.76856	0.10028	-13.359	-28.7345
619.382	-10.2136	-15.2293	-3.1572	-9.97183	-24.0417
624.074	-11.1051	-15.5158	-8.92771	-3.82401	-18.3452
628.767	-12.7012	-17.821	-4.79704	-10.6822	-12.971
633.46	-16.1567	-15.9172	-3.20635	-16.2028	-11.0283
638.152	-20.76	-14.9171	-3.1761	-15.1637	-8.21608
642.845	-19.9757	-7.5378	-7.39667	-22.8139	-13.2017
647.537	-15.8684	-5.75727	-10.7023	-27.9819	-13.7506
652.23	-14.6211	-7.13432	-13.8251	-25.4545	-19.9823
656.922	-11.0803	-8.08751	-15.7788	-25.3211	-25.9193
661.615	-9.21245	-9.23731	-13.0091	-17.839	-29.6371
666.308	-9.10649	-8.81802	-14.3099	-16.3047	-32.462
671	-7.01499	-7.67879	-9.33956	-17.1716	-36.051
675.693	-11.4012	-12.8573	1.35324	-19.5134	-36.3201
680.385	-20.2461	-15.4088	8.32713	-17.2542	-26.409
685.078	-25.0762	-17.6834	9.74691	-19.7403	-16.2827
689.771	-29.0596	-19.6815	10.1244	-23.8975	-12.6106
694.463	-25.5485	-22.4685	10.8685	-20.5229	-12.3987
699.156	-22.7265	-24.7274	4.8227	-13.5131	-15.625
703.848	-17.6503	-27.808	4.4205	-7.94905	-18.8005
708.541	-13.2783	-27.7907	0.70082	-2.43156	-19.2308
713.234	-8.84514	-24.6373	-4.57128	2.20956	-24.1314
717.926	-5.40211	-24.1207	-7.63701	5.66534	-24.8374
722.619	-4.94952	-22.4682	-9.46989	13.4709	-24.5443
727.311	-7.3373	-18.8723	-11.3376	11.7332	-17.1703
732.004	-11.3294	-11.1876	-12.5243	-2.14487	-5.71978
736.697	-13.3584	-11.7232	-11.3573	-12.0078	-2.94655
741.389	-9.75806	-5.71897	-11.7827	-20.62	-0.20194
746.082	-7.83193	-2.97447	-10.2884	-29.3631	0.05291
750.774	-4.10357	-4.18883	-8.47908	-37.9713	1.02352
755.467	-3.77215	-1.97136	-7.84167	-39.5509	6.18265
760.159	-3.68842	-6.69169	-2.63985	-30.7555	4.48035
764.852	-0.43198	-11.2542	0.04933	-23.6402	2.86349
769.545	0.9918	-9.88987	-3.30452	-11.8328	-8.4465
774.237	3.92501	-15.9442	-4.45712	-6.41486	-14.1403
778.93	2.51422	-12.5346	-6.02928	-9.94019	-12.9763
783.622	1.89496	-19.7774	-6.60738	-7.49543	-18.0156
788.315	3.07711	-16.5291	-7.58077	-6.67144	-21.0771
793.008	1.73264	-16.851	-8.76885	-9.69623	-19.9135
797.7	-8.79425	-20.7809	-5.17155	-15.4028	-15.3435
802.393	-11.3745	-19.9282	-0.31374	-10.845	-10.2783
807.085	-17.7742	-22.9642	1.18694	-5.50212	-7.55915
811.778	-14.5473	-20.0659	-1.46625	-12.4674	-6.38313
816.471	-15.234	-8.50101	-5.65945	-12.1609	-11.8423
821.163	-13.0458	-8.0499	-10.1421	-14.108	-10.8543
825.856	-14.8847	-4.66308	-17.5916	-22.7269	-9.97893
830.548	-15.5385	-9.32673	-24.0184	-22.8816	-15.1372
835.241	-12.3495	-8.83991	-24.6375	-15.2946	-16.8847
839.933	-15.2173	-11.9893	-31.2226	-11.8264	-14.2362
844.626	-20.069	-17.8388	-29.5938	-13.2261	-11.9406
849.319	-12.2008	-21.4335	-28.24	-4.71493	-7.07044
854.011	-13.0462	-25.4594	-24.2117	-4.92965	-3.4032
858.704	-8.4633	-22.7361	-20.4073	-4.57758	-2.86149
863.396	-10.216	-18.2207	-17.7017	-2.51556	-9.27334
868.089	-10.3814	-18.9147	-16.6611	-7.74441	-13.4666
872.782	-14.6748	-20.7614	-15.4334	-9.04046	-14.9627
877.474	-12.8029	-23.4147	-16.1269	-6.25117	-19.9985
882.167	-12.7427	-18.9718	-11.6134	0.03921	-21.0656
886.859	-15.1677	-17.9343	-12.2096	-3.07762	-18.6067
891.552	-14.4653	-16.0669	-13.5897	-8.48888	-16.7064
896.245	-11.5811	-18.0411	-11.305	-10.3833	-12.7387
900.937	-13.1668	-18.9139	-8.08308	-16.5388	-10.9464
905.63	-16.6491	-16.3817	-9.53101	-13.6632	-6.46186
910.322	-18.5683	-13.8471	-9.96801	-10.725	-7.58923
915.015	-17.7398	-13.1171	-7.90917	-11.7898	-11.609
919.707	-21.1904	-16.2184	-5.74978	-10.6171	-11.0031
924.4	-17.4305	-18.3293	-3.91407	-8.57404	-11.474
929.093	-19.7786	-17.9807	1.84622	-4.94285	-10.3272
933.785	-18.7218	-16.4458	5.55921	-0.91313	-6.47141
938.478	-17.0956	-10.6263	5.40078	3.29231	-12.6683
943.17	-18.8481	-7.91766	8.6746	1.17155	-16.1948
947.863	-19.9203	-6.51859	8.3535	-0.45656	-18.2274
952.556	-20.54	-1.7144	4.205	-0.38908	-21.7053
957.248	-16.4297	3.23783	1.51934	-0.28352	-22.8194
961.941	-12.8355	0.28115	0.57224	-2.82794	-23.8753
966.633	-13.2806	-4.66143	0.92667	-6.13923	-20.6004
971.326	-12.1959	-9.37912	0.42705	-4.45612	-13.6856
976.019	-12.7802	-13.6916	-0.05838	-0.01854	-6.54303
980.711	-13.2626	-14.7118	-3.26956	3.19806	0.50738
985.404	-13.2526	-13.9428	-5.80757	4.51269	1.5793
990.096	-16.5135	-17.5247	-4.44646	0.9636	5.90675
994.789	-20.751	-20.7792	-4.76373	-2.02617	8.50064
999.481	-20.3785	-18.8254	-7.41134	-6.4992	8.28074
1004.17	-16.0968	-15.8012	-10.4229	-13.3435	9.28779
1008.87	-11.0326	-16.7828	-12.5697	-19.3006	7.93168
1013.56	-7.92489	-18.0352	-13.8213	-22.3984	8.13061
1018.25	-6.20352	-15.2858	-16.5945	-13.6639	7.05107
1022.94	-4.25063	-12.3284	-16.6233	-7.24496	5.91057
1027.64	-2.45672	-12.3391	-15.0317	-6.28489	7.66594
1032.33	-2.00242	-10.6777	-12.2047	0.96837	6.62421
1037.02	-5.43951	-8.05748	-7.44612	5.01966	5.28606
1041.71	-9.51796	-6.94237	-3.20929	4.38387	4.44003
1046.41	-6.39768	-6.91497	3.55775	5.4635	2.54515
1051.1	-3.8393	-6.45085	6.68703	3.99738	2.03045
1055.79	0.69561	-6.98921	3.69795	5.98009	3.85158
1060.48	2.62698	-4.9178	-3.01558	14.2823	10.7357
1065.18	3.05868	1.61816	-5.52843	31.6254	16.5744
1069.87	6.60363	13.0493	-2.12111	42.7355	26.4377
1074.56	7.83301	18.478	5.55582	47.7011	41.803
1079.26	8.38005	23.607	15.1079	56.0808	52.3564
1083.95	12.1845	33.9052	25.7764	63.388	60.6951
1088.64	18.9853	38.3945	36.6072	68.3561	65.1427
1093.33	26.1784	37.9114	49.9237	72.4882	67.4493
1098.03	33.7189	40.6762	54.1906	71.9797	69.6455
1102.72	43.5763	49.5943	51.7149	73.5468	70.3482
1107.41	46.5169	63.282	52.4128	81.2914	74.0632
1112.1	46.6904	73.6153	60.5824	89.4091	78.2094
1116.8	50.8728	79.6437	69.0027	99.6426	89.2104
1121.49	52.7986	75.2446	75.3069	108.577	101.547
1126.18	61.2707	76.4348	83.3808	121.462	113.217
1130.87	76.6539	87.0976	97.6713	142.301	130.995
1135.57	88.2598	88.3844	111.581	161.576	151.059
1140.26	97.266	88.3475	125.303	173.455	169.678
1144.95	110.903	98.6431	135.382	181.744	185.09
1149.64	116.967	122.581	138.957	199.303	202.08
1154.34	111.753	143.381	147.022	215.772	218.407
1159.03	112.123	151.963	161.57	224.514	238.109
1163.72	116.555	158.186	173.511	234.292	253.536
1168.41	116.808	162.821	177.784	238.849	267.141
1173.11	119.494	169.895	176.658	241.529	279.377
1177.8	130.657	174.578	182.307	251.656	285.63
1182.49	138.043	173.627	194.335	258.613	295.4
1187.18	141.951	171.701	205.283	258.511	301.563
1191.88	153.141	177.327	208.285	259.048	303.52
1196.57	157.731	188.187	209.41	263.855	307.759
1201.26	153.849	194.831	216.538	275.023	316.499
1205.95	156.754	198.365	228.921	280.281	325.759
1210.65	159.72	198.081	238.518	282.625	329.085
1215.34	159.925	197.436	243.201	286.408	337.751
1220.03	161.586	197.901	244.038	290.886	337.325
1224.73	163.089	199.995	248.995	297.529	325.796
1229.42	165.805	203.249	251.134	299.065	322.965
1234.11	158.7	204.076	241.737	297.005	318.758
1238.8	165.915	210.654	227.491	297.753	314.13
1243.5	167.825	215.092	213.305	295.019	310.542
1248.19	152.584	215.746	204.115	297.739	313.537
1252.88	149.167	214.765	196.586	293.318	314.557
1257.57	149.583	209.733	193.942	294.687	308.306
1262.27	153.927	206.398	190.511	294.868	307.493
1266.96	157.185	203.542	197.714	288.743	294.768
1271.65	153.542	207.547	203.866	288.573	287.293
1276.34	155.637	209.179	213.008	283.978	286.141
1281.04	151.982	208.315	221.303	288.1	291.234
1285.73	162.201	210.327	224.845	294.588	297.122
1290.42	162.299	206.683	221.608	298.509	307.231
1295.12	159.039	206.224	227.341	297.436	316.829
1299.81	163.19	207.347	227.158	301.029	332.161
1304.5	158.157	211.972	225.781	303.895	337.16
1309.19	158.861	216.272	220.269	308.889	345.861
1313.88	154.889	215.783	230.055	307.401	341.446
1318.58	151.245	223.649	230.163	316.847	345.516
1323.27	159.315	227.088	240.016	310.58	344.002
1327.96	159.44	228.544	252.526	317.255	344.616
1332.65	173.063	232.584	264.473	331.06	348.193
1337.35	180.871	240.361	273.131	352.731	358.658
1342.04	201.175	248.473	287.737	368.717	367.608
1346.73	217.677	258.743	313.452	387.175	403.264
1351.43	224.879	275.268	334.297	404.521	436.584
1356.12	239.852	301.061	365.382	428.923	480.44
1360.81	259.788	318.971	397.699	450.277	511.484
1365.5	281.049	338.123	419.578	478.469	540.298
1370.2	298	362.864	440.972	497.181	564.211
1374.89	302.937	381.747	458.167	512.693	583.594
1379.58	316.026	388.469	466.634	539.314	594.749
1384.27	316.638	397.399	462.454	559.142	596.436
1388.97	327.215	393.943	454.738	560.576	595.168
1393.66	328.905	393.402	445.763	554.491	592.153
1398.35	321.402	390.557	421.11	536.943	583.358
1403.04	322.389	396.641	417.118	521.67	583.311
1407.74	331.787	392.011	408.106	509.791	568.611
1412.43	334.263	385.848	396.362	506.181	561.185
1417.12	327.344	387.999	387.244	503.141	560.819
1421.81	320.226	381.409	386.29	493.051	555.714
1426.51	311.698	366.771	382.118	495.399	546.955
1431.2	296.968	356.119	375.323	496.673	542.533
1435.89	284.424	343.575	364.199	486.129	535.856
1440.59	266.745	335.844	350.471	468.671	516.223
1445.28	248.366	323.661	341.014	440.035	503.699
1449.97	239.331	314.712	335.126	419.241	493.308
1454.66	237.175	304.729	324.248	409.199	471.803
1459.36	235.141	302.866	313.922	404.091	457.435
1464.05	231.734	298.907	310.281	397.221	445.245
1468.74	224.278	299.383	309.05	393.591	425.973
1473.43	220.774	297.869	299.362	384.137	412.48
1478.13	208.456	289.823	281.758	384.404	398.486
1482.82	199.766	279.384	267.433	371.773	390.509
1487.51	188.685	268.485	255.216	351.576	380.742
1492.2	188.49	252.909	251.11	331.007	383.904
1496.9	188.12	243.181	242.509	327.124	388.33
1501.59	197.163	239.382	248.119	348.333	389.321
1506.28	205.959	244.742	257.949	363.114	409.777
1510.97	210.645	258.76	275.643	372.64	427.28
1515.67	221.293	275.603	294.517	391.949	441.502
1520.36	236.072	295.143	316.24	408.818	462.694
1525.05	244.983	307.404	326.352	427.582	488.353
1529.74	264.49	316.7	346.433	449.081	517.85
1534.44	289.963	339.488	370.581	463.185	543.011
1539.13	322.035	357.89	397.639	497.698	578.248
1543.82	345.135	380.874	427.189	535.763	612.493
1548.51	374.282	407.781	463.38	588.062	652.194
1553.21	398.288	437.291	493.317	632.535	710.673
1557.9	423.908	472.752	526.317	680.365	767.072
1562.59	454.793	505.649	566.864	738.623	824.483
1567.29	487.308	549.581	610.076	799.268	884.091
1571.98	526.746	591.313	649.053	858.572	948.31
1576.67	572.426	635.785	707.283	928.104	1011.13
1581.36	628.784	695.157	774.478	995.597	1079.86
1586.06	675.683	746.23	849.834	1079.77	1165.84
1590.75	720.393	805.556	941.845	1163.91	1261.38
1595.44	776.474	866.584	1035.12	1253.5	1369.73
1600.13	828.024	920.574	1108.57	1330.57	1474.96
1604.83	866.685	971.167	1166.76	1396.42	1556.1
1609.52	882.419	1005.05	1192.06	1436.94	1599.96
1614.21	884.938	1005.13	1179.27	1431.02	1577.84
1618.9	854.396	973.892	1132.48	1371.4	1500.71
1623.6	801.095	911.017	1046.26	1267.63	1370.45
1628.29	717.982	819.666	921.657	1128.42	1204.59
1632.98	610.339	705.27	777.584	960.292	1021.84
1637.67	503.992	584.659	623.976	785.075	832.483
1642.37	401.431	465.735	483.779	610.949	665.981
1647.06	311.627	361.915	353.056	463.061	520.738
1651.75	234.839	282.774	250.37	349.735	405.18
1656.44	175.126	219.886	168.608	263.613	318.184
1661.14	131.801	160.954	120.254	189.763	239.688
1665.83	100.714	125.593	85.7797	132.02	186.74
1670.52	87.2761	108.111	61.4258	102.668	149.863
1675.21	72.5688	88.4128	39.91	80.0865	127.671
1679.91	63.6953	70.9293	27.1307	52.3417	102.553
1684.6	54.8915	55.3743	12.987	28.369	85.9295
1689.29	38.472	36.6245	4.5483	6.19352	78.4648
1693.98	33.6584	24.4406	-3.5617	2.77194	65.1954
1698.68	25.6913	12.209	-7.25264	1.02345	51.0068
1703.37	15.4075	3.87573	-3.50864	-2.11004	35.3745
1708.06	4.21418	-10.7304	-1.38634	-9.59431	15.6466
1712.76	-0.12424	-6.45912	-5.77069	-11.2818	11.9482
1717.45	-2.73125	4.94856	-9.66115	-6.15216	6.12628
1722.14	-4.81504	2.75837	-8.10808	-1.41856	-0.03581
1726.83	-7.04648	7.82795	-10.0584	-11.6743	-10.8054
1731.53	-8.27866	6.47354	-11.6941	-13.4341	-8.54728
1736.22	-11.2169	11.6045	-9.03662	-9.32216	-9.06957
1740.91	-7.43135	7.18902	-4.86909	4.00387	-14.9567
1745.6	-4.88341	1.26143	-1.52558	4.59479	-19.1168
1750.3	-3.11229	6.24305	10.1099	13.098	-20.0447
1754.99	-0.08324	9.46668	18.3552	10.9345	-26.0852
1759.68	2.33822	10.6837	16.2814	7.84208	-19.7571
1764.37	3.58062	15.5981	11.1157	8.05939	-21.8848
1769.07	5.54934	9.74173	5.41003	4.83061	-22.3531
1773.76	4.7816	4.98097	-10.8678	-12.5934	-23.512
1778.45	5.96249	-0.79576	-15.7909	-8.17374	-14.8013
1783.14	0.10567	6.68306	-20.4826	2.86357	-9.94975
1787.84	1.23652	-0.56221	-23.9534	0.21277	-10.2471
1792.53	-0.6026	-2.43149	-19.7159	-0.81353	-5.62895
1797.22	-3.10553	6.44966	-5.74131	8.66676	-5.08213
1801.91	-4.95057	5.38747	-3.22538	6.10212	-12.3876
1806.61	-4.10178	1.89947	-0.80164	1.06422	-11.9878
1811.3	-10.9618	1.48592	8.46618	-0.8061	-14.1709
1815.99	-6.66185	-10.1821	7.02888	-8.74331	-16.1189
1820.68	-5.83558	-1.78143	2.85414	-11.3788	-18.3496
1825.38	-0.29991	0.48027	2.81505	-10.1052	-13.905
1830.07	-2.81013	7.46945	0.17179	-4.42244	-10.3115
1834.76	3.23143	5.03191	0.08856	-7.77079	-6.97243
1839.45	1.09157	4.56543	5.96879	-6.76441	-2.86403
1844.15	-0.85043	9.04414	12.151	-5.25841	-4.8665
1848.84	-1.24668	6.22522	8.50073	-9.23795	-7.63835
1853.53	-3.67392	2.00791	11.6912	-19.1467	-4.26568
1858.22	-11.4964	-6.55269	13.6588	-22.5606	-2.94033
1862.92	-9.35273	-7.92387	3.77493	-22.4596	-8.53824
1867.61	-7.35425	1.52914	-2.18867	-17.7774	-16.4349
1872.3	-2.93761	-2.44185	-8.26876	-23.2662	-16.9303
1877	-1.53336	3.65188	-12.9764	-14.6973	-19.0709
1881.69	0.07839	5.15094	-16.8601	-5.92048	-16.4452
1886.38	-4.03681	12.1418	-16.2198	-4.60626	-18.5575
1891.07	-5.01789	14.1966	-8.02031	7.0054	-21.3897
1895.77	-8.27262	12.4279	-3.54122	8.83583	-17.8311
1900.46	-10.1878	7.38198	3.62085	10.1126	-19.5345
1905.15	-8.35722	-2.18362	16.7223	23.3673	-14.4453
1909.84	-6.17606	-1.85146	17.0359	28.9812	-18.0535
1914.54	-4.44398	1.30284	24.5672	31.559	-17.7233
1919.23	-4.61114	0.38697	15.7635	26.5682	-14.7648
1923.92	-2.63774	-0.03791	7.83759	26.0424	-19.063
1928.61	-5.85863	-0.18611	-1.90758	21.8914	-13.9146
1933.31	-2.65525	2.63552	-5.79273	15.1081	-7.82552
1938	-1.78194	1.09965	-10.2597	9.9078	-6.08067
1942.69	-3.86817	2.86152	-10.5279	-6.71106	-5.77008
1947.38	-1.32613	3.37386	-4.95895	-11.0273	-13.5211
1952.08	1.63177	-3.9996	4.56942	-13.8648	-7.92605
1956.77	5.681	0.83939	3.3961	-18.846	-7.76565
1961.46	3.30114	6.65003	7.81838	-15.3979	-12.0498
1966.15	1.97858	1.12329	4.65706	-13.7583	-15.8185
1970.85	4.26361	0.52493	3.17305	-7.24168	-20.8926
1975.54	1.04282	8.21949	3.28828	-2.70667	-13.3998
1980.23	2.80119	11.8294	3.02148	5.14903	-7.34016
1984.92	-2.91941	21.5842	11.3392	8.47754	-9.87302
1989.62	-4.84575	27.3549	14.8856	1.55847	10.028
1994.31	2.42969	10.5586	16.4222	-0.50228	6.10596
1999	22.9785	-29.5649	17.8662	-7.43897	-3.74658

## Sheet: Figure 2e
Flow Rate (mL/min)	Product Fraction of Extractables (%)						LDPE Conversion (%)
	C1	C2	C3	C4	C5-C7	C8+
15	0.58079	6.15029	32.0579	29.8416	29.6539	1.7155	75.4
25	0.22454	5.93678	33.2069	28.7407	30.654	1.23706	73.48
40	0.41566	6.3002	33.3604	30.5632	27.9898	1.37079	72.371
50	0.25446	7.40291	32.3426	27.9729	29.9361	2.0911	81
100	0.20188	7.42794	30.1468	27.9124	32.729	1.58207	76.61

## Sheet: Figure 3a
Pulsing Frequency (Hz)	LDPE Conversion (%)	Tmax
0.25 Hz	1.98	<475 C
0.5 Hz	23.23	490 C
1 Hz	73.48	720 C

## Sheet: Figure 3b
Heating time per pulse (ms)	LDPE Conversion (%)
25 ms	97.29	74.24
50 ms	97.1	73.48
200 ms	95	52.2
800 ms		16.29

## Sheet: Figure 4a
Voltage (V)	Product Fraction of Extractables (%)						LDPE Conversion (%)
	C1	C2	C3	C4	C5-C7	C8+
20	0.72253	10.8612	24.634	24.2461	33.9816	5.55461	20
23	0.98826	10.9505	30.9438	25.9276	29.0273	2.16258	50.79
25	0.78804	11.9958	36.501	23.1884	26.6108	0.91599	69.91
26	1.24819	13.0706	36.9875	26.4944	21.6001	0.5992	87.39
27	1.30194	13.5848	36.7628	25.0853	22.172	1.09311	91.44
31	5.06743	18.1665	34.0652	22.6235	19.3757	0.70177	96.75

## Sheet: Figure 4b
Cycle	Product Fraction of Extractables (%)						LDPE Conversion (%)
	C1	C2	C3	C4	C5-C7	C8+
Fresh	0.47139	9.22307	35.4532	28.8265	25.4123	0.61351	100
Reuse 1	0.62738	9.02469	35.2195	30.0734	24.5784	0.47668	100
Reuse 2	0.66817	8.78117	36.037	29.8925	24.1953	0.42587	100
Reuse 3	0.50375	7.32791	33.5356	30.1207	27.9918	0.5202	100

## Sheet: Figure 4c
Cycle	Product Fraction of Extractables (%)						LDPE Conversion (%)
	C1	C2	C3	C4	C5-C7	C8+
Fresh	1.24819	13.0706	36.9875	26.4944	21.6001	0.5992	87.4
Reuse 1	1.39353	11.6518	36.9907	27.2585	22.2768	0.4287	77.2
Reuse 2	1.39618	10.3433	35.9639	28.2799	23.5925	0.42415	69.8
Reuse 3	0.83368	9.44757	36.5688	29.267	23.5098	0.37308	62.2

[truncated: 22 more sheets: Figure 4d, Figure 4e, FIgure 5a, Figure 5b, FIgure 6a, Figure 6c, Supplementary Figure 4a, Supplementary Figure 4b, Supplementary Figure 5, Supplementary Figure 7a, Supplementary Figure 7b, Supplementary Figure 8, Supplementary Figure 9, Supplementary Figure 10, Supplementary Figure 11, Supplementary Figure 12, Supplementary Figure 13a, Supplementary Figure 13b, Supplementary Figure 14, Supplementary Figure 15 …]
